# Supplementary material for: Do Patients with Multiple Sclerosis Derive More Benefit from Robot-Assisted Gait Training Compared with Conventional Walking Therapy on Motor Function? A Meta-analysis
Source: Front Neurol. 2017 Jun 13;8:260. doi: 10.3389/fneur.2017.00260 (PMC5468403; doi:10.3389/fneur.2017.00260)
Supplement: Supplementary file 1 [file data_sheet_1.xlsx]

## Sheet: Sheet1
Reference	Participation	NO.	Speed(m/s)		Endurance (meters)		BBS		TUG		SL		SST		DST
Author
(year)			Post Change Mean(SD)	long term change mean(SD)	Post Change Mean(SD)	long term change mean(SD)	Post Change Mean(SD)	long term change mean(SD)	Post Change Mean(SD)	long term change mean(SD)	Post Change Mean(SD)	long term change mean(SD)	Post Change Mean(SD)	long term change mean(SD)	Post Change Mean(SD)	long term change mean(SD)
Albert C	RAGT+	6	-1.4(2.6)	-2.2(1.2)	51.3(69.7)	83.2(99.4)									-1.7(3.9)	-4.1(2.2)
Et al	BWSTT
2007	BWSTT	7	-4.1(3.0)	-1.1(0.7)	72,1(54.8)	83.6(62.7)									-7.1(3.9)	-6.7(5.1)
S. Beer	RAGT	14	0.11(0.26)		22(26.6)						4（6.67）
2008
	CWT	15	0.07(0.14)		16(42.2)						0（5.18）
Claude vaney	Lokomat	25	0.03(0.09)				1.69（3.93）
2012
	Walking Group	23	0.09(0.17)				2.91（3.29）
Isabella Schwartz	RAGT	12	-0.01(0.1)	0.05(0.1)	17.6(31.5)	12(35.1)	2.4（4.1）	2.4（5.8）	-6.5(9.1)	-12.5(14.9)
2012
	CWT	16	0.1(0.2)	0.06(0.2)	30.2(37.6)	22.2(35)	5.8（5.3）	4.0（5.9）	-3.2(8)	-6.0(10.7)
S. Straudi (2013)	RAGT	8	0.07(0.11)	0.03(0.12)	33.2(25.1)	32.1(26.2)			-5.9(10)	-5.5(11.9)	0.03(0.07)	0.03(0.11)			-4.6(10.4)	-4.2(11.3)
	CT	8	-0.01(0.13)	-0.02(0.08)	-0.7(31.4)	-3.8(32.9)			0.6(2.4)	0.7(2.3)	0(0.06)	-0.01(0.04)			-1.4(7.3)	1.5(7.1)
Marialuisa Gandolfi	RAGT	12	7.07(13.8)	6.62(13.83)			4.195(3.93)	6.16(4.86)			5.5（9.17）	2.61（4.11）
2014	SIBT	10	3.79(17.2)	6.12(17.82)			4.195(3.93)	3.495(4.35)			7.32（7.31）	2.36（8.6）
Sofia Straudi 2016	RAGT	26	0.07(0.15)	0.03(0.15)	23.22(32.23)	10.64(35.07)	3.24（4.99）	1.72（6.05）	2.66(13.79)	4.16(15.3)
	CWT	23	0.01(0.1)	-0.02(0.11)	-0.75(26.4)	4.51(33.59)	0.87（6.45）	-0.17(6.04)	-3.96(10.5)	-3.63(10.61)
Total		205
RED marked: not given directly
